# Supplementary material for: The Impact of a Commercial Biostimulant on the Grape Mycobiota of Vitis vinifera cv. Barbera
Source: Microorganisms. 2023 Jul 25;11(8):1873. doi: 10.3390/microorganisms11081873 (PMC10457965; doi:10.3390/microorganisms11081873)
Supplement: Supplementary file 1 [file microorganisms-11-01873-s001.zip]

Archive with 1 entries (1 files):
- microorganisms-2457044-supplementary.pdf
